# Supplementary material for: Effect of basal metabolic rate on osteoporosis: A Mendelian randomization study
Source: Front Public Health. 2023 Feb 1;11:1096519. doi: 10.3389/fpubh.2023.1096519 (PMC9929187; doi:10.3389/fpubh.2023.1096519)
Supplement: Supplementary file 5 [file Table_1.XLSX]

## Sheet: Sheet1
Supplementary Table 1. Summary statistics for 46 SNPs with known risk factors
SNP	Effect Allele	SE	Beta	P
rs1008158	G	0.00138535	0.00853255	7.29995e-10
rs1047891	A	0.00139868	0.0168996	1.29987e-33
rs10938397	G	0.00131711	0.0144976	3.50026e-28
rs11014285	A	0.0017807	0.0183345	7.29962e-25
rs11065979	T	0.00131609	-0.0136513	3.29989e-25
rs112069922	T	0.00307477	-0.0258077	4.70002e-17
rs112560164	A	0.00166849	0.0110362	3.69999e-11
rs112875651	A	0.00135547	0.0122133	2.09991e-19
rs11777007	T	0.00131581	-0.0109183	1.10002e-16
rs11880992	A	0.00133219	0.0134928	4.10015e-24
rs1260326	C	0.00132904	0.0181199	2.49977e-42
rs1418433	A	0.00132352	-0.00816102	7.00003e-10
rs17024393	C	0.00410871	0.032555	2.29985e-15
rs1717726	A	0.00136833	0.00803578	4.30002e-09
rs2140046	C	0.00135326	-0.0113515	4.90004e-17
rs2225226	T	0.00159358	-0.0285992	5.10035e-72
rs247008	G	0.00139594	0.0129394	1.9002e-20
rs2568958	A	0.00132795	0.0110677	7.8001e-17
rs2772435	A	0.00162917	-0.00915322	1.89998e-08
rs3131014	A	0.00153689	-0.0169155	3.59998e-28
rs34879158	C	0.00148778	-0.0214259	5.10035e-47
rs35467921	T	0.00133294	0.0229431	2.09991e-66
rs3730071	A	0.00381065	-0.0253904	2.70023e-11
rs3810291	A	0.00139626	0.0181187	1.69981e-38
rs4369779	C	0.00160197	0.0260197	2.49977e-59
rs4776970	T	0.00136249	-0.0125011	4.49987e-20
rs4980826	A	0.00133246	0.00783333	4.09996e-09
rs543874	G	0.00161081	0.0290252	1.39991e-72
rs56094641	G	0.00133099	0.0407116	1e-200
rs6235	G	0.00147163	0.0167565	4.90004e-30
rs62396185	C	0.00148536	-0.0232585	2.90001e-55
rs62621812	A	0.00476277	0.0404362	2.09991e-17
rs6567160	C	0.00154839	0.0459199	2.79898e-193
rs6585827	A	0.00130771	0.0120099	4.19952e-20
rs6743060	A	0.00172552	0.0369375	1.1995e-101
rs7129320	A	0.001755	-0.0226801	3.29989e-38
rs724016	G	0.00131072	0.0305167	6.69885e-120
rs73004967	G	0.00260109	-0.0174994	1.69981e-11
rs76116290	G	0.00311366	-0.0183262	4e-09
rs76895963	G	0.00505741	0.0957456	6.20012e-80
rs7728690	T	0.00133894	-0.0104888	4.70002e-15
rs78378222	G	0.00606474	0.0807194	1.99986e-40
rs8017780	A	0.00160552	-0.00967111	1.7e-09
rs878347	C	0.00135622	-0.00858961	2.39999e-10
rs9379084	A	0.00209874	-0.0147232	2.29985e-12
rs9513510	C	0.00142583	-0.010296	5.19996e-13
