# Supplementary material for: Effect of basal metabolic rate on osteoporosis: A Mendelian randomization study
Source: Front Public Health. 2023 Feb 1;11:1096519. doi: 10.3389/fpubh.2023.1096519 (PMC9929187; doi:10.3389/fpubh.2023.1096519)
Supplement: Supplementary file 7 [file Table_3.XLSX]

## Sheet: Sheet1
Supplementary Table 3. Summary statistics for 462 SNPs for basal metabolic rate used as instrumental variables in Secondary MR analysis (ukb-a-87)
SNP	Effect Allele	SE	Beta	P
rs10020631	A	0.00151645	-0.00839416	3.1e-08
rs10058393	T	0.00194524	0.0127346	5.9e-11
rs10172196	A	0.00141659	0.0121658	8.8e-18
rs10176567	T	0.00186065	0.0107341	8e-09
rs10188231	G	0.00167337	-0.0112849	1.5e-11
rs10202845	G	0.00207494	-0.0171333	1.5e-16
rs10236214	T	0.00136895	0.0194305	1e-45
rs10248298	A	0.00135332	0.0124729	3.1e-20
rs10260993	G	0.00164746	-0.00951646	7.6e-09
rs10269774	A	0.00139227	0.0259463	1.6e-77
rs10401784	A	0.00136435	-0.0105369	1.1e-14
rs10404726	T	0.00131378	-0.00873648	2.9e-11
rs1045475	G	0.00170679	0.0203362	9.9e-33
rs10457469	A	0.00130354	0.0145047	9.3e-29
rs10511111	C	0.00141074	0.00894809	2.3e-10
rs1064213	A	0.00130247	0.0113589	2.8e-18
rs10740991	C	0.0014525	-0.00976793	1.8e-11
rs10748128	T	0.00137372	0.0117508	1.2e-17
rs10773172	A	0.00149273	0.0193124	2.8e-38
rs10775348	G	0.00143484	0.0127659	5.7e-19
rs10775406	G	0.00152969	-0.0100176	5.8e-11
rs10777860	A	0.001307	-0.0109345	6e-17
rs10803955	G	0.00129954	-0.0107068	1.7e-16
rs10822373	T	0.00130971	-0.00724421	3.2e-08
rs10843397	T	0.00152174	0.00922078	1.4e-09
rs10870597	G	0.00154237	-0.0110332	8.5e-13
rs10886477	A	0.00196367	0.0112478	1e-08
rs10887571	T	0.00132353	0.0079828	1.6e-09
rs10914462	G	0.00131724	-0.0104308	2.4e-15
rs10939792	G	0.0013974	0.00895366	1.5e-10
rs10979612	C	0.00251051	0.018222	3.9e-13
rs10995366	A	0.00151422	-0.00969709	1.5e-10
rs11018104	A	0.00134269	0.00739887	3.6e-08
rs11030112	A	0.00140044	0.0190667	3.3e-42
rs11049684	T	0.00142516	-0.0107297	5.1e-14
rs11065015	T	0.00408773	-0.0315731	1.1e-14
rs1108548	G	0.00145793	0.0151539	2.6e-25
rs11097755	C	0.00131198	0.00912672	3.5e-12
rs111365325	T	0.00154905	-0.0144426	1.1e-20
rs11142700	C	0.00133218	-0.00846226	2.1e-10
rs11153171	T	0.00136526	-0.0130285	1.4e-21
rs111598585	T	0.00160974	-0.00923571	9.6e-09
rs11160601	T	0.00227714	0.0169469	9.9e-14
rs111640872	C	0.0013958	0.0155639	7.1e-29
rs11175890	T	0.00150876	-0.00879055	5.7e-09
rs11196652	A	0.0015253	0.0095082	4.6e-10
rs11205354	A	0.00131711	-0.00780795	3.1e-09
rs11217843	G	0.00176943	-0.0129663	2.3e-13
rs11243202	C	0.00130818	0.0177481	6.3e-42
rs11245450	A	0.00133585	-0.0111548	6.8e-17
rs112544217	T	0.00453066	-0.0264382	5.4e-09
rs112685832	A	0.00207014	0.0134847	7.3e-11
rs112758380	A	0.00283425	0.0182293	1.3e-10
rs112957890	G	0.00149751	0.0103235	5.4e-12
rs113619763	T	0.00271128	0.0165208	1.1e-09
rs114056237	A	0.00586777	-0.0611679	1.9e-25
rs114177791	T	0.00159595	0.0113481	1.2e-12
rs115179432	G	0.00253197	-0.0225062	6.2e-19
rs11525873	C	0.00220291	-0.014398	6.3e-11
rs11545482	T	0.00459222	-0.0313468	8.7e-12
rs11578046	A	0.00138763	-0.0131628	2.4e-21
rs115946508	A	0.00208725	-0.0131783	2.7e-10
rs11611651	A	0.00230583	0.0171679	9.7e-14
rs11616283	C	0.00191567	0.0120112	3.6e-10
rs116165844	T	0.00190067	-0.0109143	9.3e-09
rs116337081	T	0.00255557	0.0140688	3.7e-08
rs11663903	A	0.00132531	0.00769466	6.4e-09
rs11684531	G	0.00191698	-0.0108229	1.6e-08
rs11688707	A	0.00136638	0.00829802	1.3e-09
rs117034105	C	0.00321366	0.0178877	2.6e-08
rs11709402	G	0.00145844	0.0116843	1.1e-15
rs11739036	A	0.00141856	-0.0119152	4.5e-17
rs117451679	G	0.00215195	0.0135835	2.8e-10
rs117543413	T	0.00502729	-0.0383567	2.4e-14
rs11756675	G	0.00149042	0.00844227	1.5e-08
rs1176314	G	0.00132225	-0.00772598	5.1e-09
rs11785562	A	0.00164816	0.0123901	5.6e-14
rs11794152	G	0.00132808	0.0107999	4.2e-16
rs1179905	G	0.00165223	0.0110378	2.4e-11
rs118173451	C	0.00527739	-0.0305827	6.8e-09
rs11997525	A	0.00175148	0.0148161	2.7e-17
rs12047401	G	0.00139289	-0.00778359	2.3e-08
rs1205593	C	0.00152414	-0.0157775	4.1e-25
rs12083887	G	0.00132699	0.0072702	4.3e-08
rs12123505	G	0.001453	-0.00869516	2.2e-09
rs12129705	T	0.0019887	-0.01155	6.3e-09
rs12140153	T	0.0022823	-0.0196063	8.7e-18
rs12156265	A	0.00133042	0.00836559	3.2e-10
rs12188627	G	0.00130444	-0.010523	7.2e-16
rs12200061	A	0.00132884	-0.00779678	4.4e-09
rs12209223	A	0.00216793	0.0152981	1.7e-12
rs12213070	A	0.00136783	-0.00941059	6e-12
rs12216497	T	0.00131448	-0.0112864	9e-18
rs1228024	A	0.00138044	-0.0101926	1.5e-13
rs12294689	C	0.00215336	0.0135895	2.8e-10
rs12364470	G	0.00176195	0.01142	9.1e-11
rs12427047	T	0.00152119	-0.0113626	8e-14
rs12553221	A	0.00136366	0.0077066	1.6e-08
rs12657771	A	0.00132031	-0.0130516	4.8e-23
rs12694042	T	0.0013069	-0.00818043	3.9e-10
rs12713004	G	0.00145877	0.0157457	3.7e-27
rs12731187	T	0.00137078	-0.00833265	1.2e-09
rs12731454	G	0.00141378	0.0112572	1.7e-15
rs12763284	G	0.00130882	0.0123971	2.7e-21
rs12764498	C	0.00204045	-0.0143303	2.2e-12
rs12820906	G	0.00151592	0.0119262	3.6e-15
rs12879423	G	0.00140892	0.0153987	8.3e-28
rs12888955	A	0.0013762	-0.0088472	1.3e-10
rs12889702	C	0.00141346	0.00973597	5.7e-12
rs12907384	C	0.00130996	-0.0109967	4.7e-17
rs12908182	T	0.00131028	-0.0103509	2.8e-15
rs12926311	C	0.0013711	-0.00865176	2.8e-10
rs12934835	G	0.00141219	-0.0125671	5.6e-19
rs1296328	C	0.00131961	-0.0100716	2.3e-14
rs13043303	A	0.00169309	-0.0201672	1e-32
rs13059004	C	0.00132287	0.00915217	4.6e-12
rs13085472	C	0.00138787	-0.00860359	5.7e-10
rs13125807	T	0.00187576	0.012373	4.2e-11
rs13225455	C	0.00156605	0.00860194	4e-08
rs13244614	A	0.00144969	0.0118535	2.9e-16
rs13299559	T	0.00131521	-0.0102361	7.1e-15
rs13430869	T	0.00148834	0.0127991	8e-18
rs1351394	C	0.00130469	-0.0252983	9.3e-84
rs1374370	A	0.00141383	0.0102578	4e-13
rs1407031	T	0.00134181	-0.0080639	1.9e-09
rs1412234	C	0.00139552	0.0124438	4.8e-19
rs1421035	T	0.00138281	0.00823696	2.6e-09
rs143384	G	0.00133181	0.0342437	8.59e-146
rs1443536	G	0.00141782	0.0123681	2.7e-18
rs1447498	G	0.00154873	-0.00911856	3.9e-09
rs145391487	A	0.00212047	-0.0133982	2.6e-10
rs146851424	C	0.00453615	0.0592503	5.4e-39
rs147110934	T	0.00424838	-0.0302111	1.2e-12
rs147233090	T	0.0042362	-0.0278222	5.1e-11
rs1478575	A	0.00140222	0.0173941	2.5e-35
rs148662000	T	0.00267697	-0.015038	1.9e-08
rs1521624	A	0.00131753	-0.00984475	7.9e-14
rs1524445	T	0.00133236	-0.0106258	1.5e-15
rs1542224	C	0.00144973	0.0126276	3e-18
rs1553065	A	0.0013193	-0.00801003	1.3e-09
rs1573891	C	0.0018019	-0.0210397	1.7e-31
rs1582931	A	0.00131719	-0.0189415	6.9e-47
rs1640779	A	0.00131215	-0.0131481	1.2e-23
rs1657222	A	0.0013401	0.00854007	1.9e-10
rs16916881	A	0.00153734	-0.0109103	1.3e-12
rs16942324	A	0.00402853	-0.0366461	9.3e-20
rs16996657	C	0.00196475	0.0122225	4.9e-10
rs17010961	A	0.00189069	-0.0116385	7.5e-10
rs17042011	T	0.00162937	0.00908222	2.5e-08
rs17069647	A	0.00223542	-0.0134891	1.6e-09
rs17115481	A	0.00147207	-0.0100395	9.1e-12
rs17157112	G	0.00131324	-0.00754855	9e-09
rs17197114	C	0.00172555	0.0113614	4.6e-11
rs17246129	A	0.00141605	0.0112322	2.2e-15
rs17363646	G	0.00189697	0.0130495	6e-12
rs17400325	C	0.00325788	0.0214225	4.8e-11
rs17443541	C	0.00167783	-0.0113384	1.4e-11
rs17454077	G	0.00352429	0.0248864	1.6e-12
rs17491275	G	0.00179117	0.0167798	7.4e-21
rs1780673	A	0.00167272	0.0130001	7.7e-15
rs17828687	A	0.00132521	-0.0110035	1e-16
rs1813212	G	0.00131652	-0.00931342	1.5e-12
rs1837367	A	0.00130859	0.00910423	3.5e-12
rs1846221	C	0.00174255	-0.00997293	1e-08
rs1910466	C	0.00131119	-0.00823868	3.3e-10
rs1923766	G	0.00152041	-0.00842849	3e-08
rs1924936	A	0.0015658	0.0153526	1.1e-22
rs1927635	C	0.00138172	0.00963773	3.1e-12
rs1941697	A	0.00131469	0.00857243	7e-11
rs1966818	A	0.00173493	0.00979691	1.6e-08
rs1984119	C	0.00151521	-0.0133081	1.6e-18
rs2005172	C	0.00137827	0.0210683	9.5e-53
rs2016469	A	0.00135871	0.0085388	3.3e-10
rs2034923	C	0.00130603	0.0095266	3e-13
rs2071519	G	0.00150725	-0.0124339	1.6e-16
rs2077218	A	0.00153942	-0.0125157	4.3e-16
rs2093147	C	0.00137543	-0.00769541	2.2e-08
rs2101975	G	0.00132034	-0.016053	5.2e-34
rs2102278	G	0.0013957	0.0111444	1.4e-15
rs2122823	T	0.00161914	0.0104514	1.1e-10
rs212526	C	0.00132851	0.00918369	4.8e-12
rs2197563	A	0.0013274	0.0100583	3.5e-14
rs2229840	T	0.00178043	0.0202416	6e-30
rs223942	G	0.00133886	-0.00803457	2e-09
rs224048	A	0.00131062	-0.00722879	3.5e-08
rs225111	A	0.00131553	-0.00839265	1.8e-10
rs2252720	T	0.00140652	-0.0126311	2.7e-19
rs2270894	G	0.0016812	-0.0174573	2.9e-25
rs2276190	A	0.00146376	0.00893662	1e-09
rs2281175	C	0.00139438	0.011461	2e-16
rs2287214	G	0.00133171	0.00743022	2.4e-08
rs2293176	A	0.0013842	0.00870955	3.1e-10
rs2293888	T	0.00158115	-0.0166113	8.1e-26
rs2296316	C	0.00132142	-0.00998465	4.2e-14
rs2303792	T	0.00136284	-0.00755846	2.9e-08
rs2307111	C	0.00133465	-0.018714	1.1e-44
rs236587	C	0.00150095	-0.00863462	8.8e-09
rs2422054	A	0.00135244	0.00827496	9.4e-10
rs2439823	G	0.00131549	0.00871284	3.5e-11
rs244711	T	0.00150746	0.016526	5.8e-28
rs2521349	A	0.00134797	0.00766547	1.3e-08
rs252938	T	0.00137867	-0.00910474	4e-11
rs2533879	A	0.00142444	-0.0213161	1.3e-50
rs254963	G	0.00132134	-0.00831058	3.2e-10
rs2569993	C	0.00140133	0.00897591	1.5e-10
rs2578246	A	0.001661	-0.0101396	1e-09
rs2611732	G	0.00133122	0.00790625	2.9e-09
rs2615075	G	0.00134832	0.0102715	2.6e-14
rs2627692	T	0.00130208	-0.00964757	1.3e-13
rs2650965	G	0.00139697	-0.00883844	2.5e-10
rs2678204	G	0.00137361	0.013697	2e-23
rs2699433	T	0.00185673	-0.0124255	2.2e-11
rs2744956	C	0.00187894	0.0404219	1.2e-102
rs2756895	T	0.00130931	0.00819904	3.8e-10
rs2789366	A	0.00136706	-0.00930269	1e-11
rs281385	G	0.00200995	-0.0116276	7.3e-09
rs284315	G	0.00129895	-0.00773208	2.6e-09
rs284662	C	0.00134717	-0.00952649	1.5e-12
rs28605759	A	0.00130583	-0.00868595	2.9e-11
rs28620532	G	0.00137614	0.0169452	7.7e-35
rs2866719	T	0.00135838	0.00925657	9.5e-12
rs2897968	A	0.00133867	0.0146637	6.4e-28
rs2900208	A	0.00136632	0.0134282	8.5e-23
rs2952615	C	0.00134282	-0.0128315	1.2e-21
rs29946	C	0.00133939	0.00775755	7e-09
rs310796	T	0.00140421	0.0113539	6.2e-16
rs3110496	G	0.00140812	0.00862754	9e-10
rs3116201	A	0.0021929	-0.0181318	1.4e-16
rs31211	A	0.00150421	-0.0124467	1.3e-16
rs3212260	T	0.00149694	0.0132991	6.4e-19
rs34017457	A	0.00786094	0.0536255	9e-12
rs34055910	G	0.00135066	-0.0075316	2.5e-08
rs34147411	T	0.00186768	0.0128979	5e-12
rs34227797	C	0.00141025	0.00881664	4.1e-10
rs34268501	G	0.00138458	-0.00809303	5.1e-09
rs34373881	A	0.00146254	-0.00817308	2.3e-08
rs34517439	A	0.00201383	0.0396322	3.2e-86
rs34693680	T	0.00192371	0.0141604	1.8e-13
rs34776209	T	0.00151546	-0.0163181	4.9e-27
rs34825238	T	0.00151769	0.00891151	4.3e-09
rs34848742	G	0.00159506	-0.0145035	9.7e-20
rs35050648	T	0.001541	0.00889578	7.8e-09
rs35251247	A	0.00144597	0.0125212	4.7e-18
rs35506085	A	0.0016951	-0.0196043	6.2e-31
rs35665085	A	0.00284973	-0.0158734	2.5e-08
rs35679149	G	0.00403687	-0.0256986	1.9e-10
rs357486	C	0.00130715	0.0109852	4.3e-17
rs35874463	G	0.00280331	0.019188	7.7e-12
rs36000545	G	0.00135479	-0.0165592	2.4e-34
rs36012032	A	0.00226957	0.0181238	1.4e-15
rs36100359	A	0.00188704	-0.0109224	7.1e-09
rs365352	A	0.0015144	-0.0155925	7.3e-25
rs36695	A	0.00130468	-0.00823014	2.8e-10
rs3740591	T	0.00132769	0.0108702	2.7e-16
rs3744806	G	0.00142542	0.00905177	2.1e-10
rs3759094	T	0.00138154	-0.0117625	1.7e-17
rs3765351	T	0.00130432	-0.00950215	3.2e-13
rs3778934	C	0.00137754	-0.00844009	9e-10
rs3800963	A	0.00131904	-0.00732262	2.8e-08
rs3812550	G	0.00130952	0.00715904	4.6e-08
rs3822742	A	0.00135333	0.0144756	1.1e-26
rs3845344	T	0.00133291	0.00926286	3.7e-12
rs3853252	A	0.00131376	0.0157923	2.8e-33
rs3853474	T	0.0013444	-0.00819663	1.1e-09
rs3925	A	0.00152098	-0.0100016	4.8e-11
rs3990738	G	0.00138239	-0.00773855	2.2e-08
rs41271299	T	0.0029512	0.0429019	7.1e-48
rs41311445	C	0.00222978	-0.0245639	3.2e-28
rs4132132	C	0.00132486	0.00916883	4.5e-12
rs41458449	C	0.0018595	-0.0105519	1.4e-08
rs4240326	G	0.00131009	-0.0217733	5e-62
rs4253755	A	0.00197159	0.01138	7.8e-09
rs4268495	C	0.00134879	-0.00859364	1.9e-10
rs4282339	A	0.00160417	-0.0183879	2e-30
rs4311660	A	0.00146942	-0.0099406	1.3e-11
rs4525525	T	0.00150348	-0.010687	1.2e-12
rs4556997	A	0.00190027	0.0140338	1.5e-13
rs4567604	T	0.00166535	-0.0102635	7.1e-10
rs4619406	C	0.0013098	0.0105517	7.9e-16
rs4635681	G	0.00179371	0.0114204	1.9e-10
rs4648626	A	0.00130857	0.00796635	1.1e-09
rs4653016	A	0.00140138	0.0151066	4.3e-27
rs4740292	G	0.00175913	0.0105302	2.2e-09
rs475390	A	0.00156322	-0.0208002	2.1e-40
rs4782286	A	0.00160589	-0.0124895	7.4e-15
rs4819021	C	0.00132499	-0.00870115	5.1e-11
rs485554	C	0.00140794	0.0156369	1.2e-28
rs4858940	C	0.00204671	0.0178193	3.1e-18
rs4865465	A	0.00130418	0.00957335	2.1e-13
rs4865956	A	0.00142302	-0.011018	9.7e-15
rs4883723	A	0.00188992	0.0165872	1.7e-18
rs4899012	C	0.00133935	-0.0212918	6.6e-57
rs4912905	C	0.00151463	-0.0101215	2.3e-11
rs4946936	C	0.00145134	0.0219137	1.6e-51
rs4968799	T	0.00207148	-0.0181526	1.9e-18
rs4974072	A	0.00130819	0.0111403	1.7e-17
rs5017213	C	0.00136064	0.00798903	4.3e-09
rs5019542	T	0.00135423	-0.00956176	1.7e-12
rs505575	C	0.00139268	-0.00960709	5.3e-12
rs508347	C	0.00142877	-0.011762	1.8e-16
rs522468	G	0.001449	0.00809448	2.3e-08
rs532499	C	0.0014957	-0.00940453	3.2e-10
rs55674305	A	0.00142105	-0.0105861	9.4e-14
rs55726687	A	0.00160077	0.0169407	3.6e-26
rs55758152	A	0.00140759	0.00980037	3.3e-12
rs55831773	T	0.00166927	-0.0154386	2.3e-20
rs55854145	C	0.00288598	-0.0163417	1.5e-08
rs56130943	C	0.00158888	0.00898677	1.5e-08
rs56383938	G	0.00231159	-0.0153116	3.5e-11
rs57126421	G	0.00154709	-0.0114298	1.5e-13
rs573455	G	0.00130919	0.00729662	2.5e-08
rs5752989	A	0.00132452	-0.0102311	1.1e-14
rs57636386	C	0.00236836	-0.0240598	3e-24
rs5771118	C	0.00150603	0.0093015	6.6e-10
rs578366	G	0.00131797	-0.0100711	2.1e-14
rs58584712	A	0.00159489	0.00915937	9.3e-09
rs58857770	G	0.00133978	-0.00958482	8.4e-13
rs599004	T	0.00144649	-0.0108141	7.7e-14
rs59985551	T	0.00155408	-0.0192608	2.8e-35
rs60077625	A	0.00140166	0.0142066	3.8e-24
rs6026578	G	0.00135867	-0.0102674	4.1e-14
rs6130953	G	0.00135338	0.00773531	1.1e-08
rs6136938	A	0.0013202	-0.00945315	8e-13
rs6142059	C	0.00131135	0.0104285	1.8e-15
rs61628776	G	0.00188132	-0.0149767	1.7e-15
rs61729527	T	0.00294727	-0.0235592	1.3e-15
rs61828917	T	0.00197511	0.0109769	2.7e-08
rs61869763	T	0.00215356	0.0175666	3.4e-16
rs61992671	G	0.00136748	-0.0112871	1.5e-16
rs62246311	A	0.00214968	0.0147465	6.9e-12
rs62372052	G	0.00209064	0.0260292	1.4e-35
rs62439025	C	0.00181986	0.0115451	2.2e-10
rs62460522	T	0.00255687	0.0145582	1.2e-08
rs62466118	A	0.00417649	-0.0252668	1.5e-09
rs62515437	T	0.00156426	0.0184926	3e-32
rs62621197	T	0.00359179	-0.0360069	1.2e-23
rs62621400	G	0.00281065	-0.0211995	4.6e-14
rs6437277	G	0.00155274	-0.0120103	1e-14
rs6493780	G	0.00227696	-0.0153173	1.7e-11
rs6500249	G	0.00148788	-0.00869418	5.1e-09
rs655598	A	0.00131048	-0.0100469	1.8e-14
rs6563808	C	0.00148752	-0.00947554	1.9e-10
rs6570509	T	0.00143901	-0.0143826	1.6e-23
rs6575340	A	0.00136252	0.00957281	2.1e-12
rs667515	C	0.00134638	-0.0107694	1.3e-15
rs6675441	A	0.00156066	-0.0124262	1.7e-15
rs6681795	G	0.00155415	0.0148221	1.5e-21
rs67141907	T	0.00184274	0.011541	3.8e-10
rs67551338	T	0.00274765	0.0234838	1.3e-17
rs6762578	A	0.00157563	0.0156224	3.6e-23
rs6762851	C	0.00136021	-0.011835	3.3e-18
rs6777784	T	0.00133881	0.00776083	6.8e-09
rs6779752	A	0.00136556	-0.0131616	5.5e-22
rs6792892	C	0.00130478	0.0150501	8.8e-31
rs68106312	A	0.00224628	0.0194603	4.6e-18
rs6821305	C	0.00133086	0.0138413	2.5e-25
rs6874142	G	0.00217406	0.0184845	1.9e-17
rs6951489	G	0.00173296	-0.0165302	1.4e-21
rs695922	G	0.00178388	-0.00975526	4.5e-08
rs6984820	T	0.00132564	-0.00978607	1.6e-13
rs700768	A	0.00138358	0.00876787	2.3e-10
rs7033487	C	0.00164181	-0.0223126	4.6e-42
rs703593	G	0.00130521	-0.011531	1e-18
rs7109581	G	0.00132488	0.00725528	4.3e-08
rs7111235	C	0.00131359	0.00809152	7.3e-10
rs7132908	A	0.00134193	0.018309	2.2e-42
rs7134283	A	0.00145242	-0.0122019	4.4e-17
rs71385734	G	0.00175063	-0.0238575	2.7e-42
rs7141420	T	0.00131769	0.0146583	9.6e-29
rs71423263	G	0.0018692	0.013379	8.2e-13
rs7188009	A	0.00133307	0.00860092	1.1e-10
rs7223535	A	0.00147195	-0.0247508	1.9e-63
rs7229520	A	0.0013854	-0.0100659	3.7e-13
rs723149	G	0.00131695	-0.0111086	3.3e-17
rs7245985	G	0.0016161	-0.0112124	4e-12
rs726547	A	0.00312635	-0.0210679	1.6e-11
rs72656010	C	0.00193495	-0.0356208	1.1e-75
rs72703409	C	0.00263749	-0.0149291	1.5e-08
rs72722756	C	0.00170439	0.00964794	1.5e-08
rs72801843	A	0.00142364	0.0161593	7.4e-30
rs72885917	C	0.00150626	-0.0202279	4.1e-41
rs72892910	T	0.00172717	0.023158	5.4e-41
rs7301341	C	0.00139241	-0.00952189	8e-12
rs73013411	A	0.00193293	0.0141259	2.7e-13
rs73052033	C	0.00168102	-0.0164736	1.1e-22
rs73093103	T	0.00360981	0.0223248	6.2e-10
rs7312646	C	0.00133093	-0.0103644	6.8e-15
rs73175572	G	0.00209047	0.02829	1e-41
rs73189390	A	0.00170097	-0.00963558	1.5e-08
rs7321045	A	0.00132477	0.0092283	3.3e-12
rs73213484	T	0.00187318	-0.0141047	5.1e-14
rs73601548	T	0.00205925	0.0149173	4.4e-13
rs73619441	G	0.00186613	-0.0127485	8.4e-12
rs74032128	G	0.00368119	0.0239832	7.3e-11
rs74048171	A	0.00149444	-0.0105535	1.6e-12
rs744205	A	0.00131344	0.0107349	3e-16
rs74494415	T	0.00337538	-0.0252316	7.7e-14
rs7503332	G	0.0013227	0.00729162	3.5e-08
rs7513326	A	0.00132349	-0.00741532	2.1e-08
rs7519259	A	0.00130933	0.00783987	2.1e-09
rs752070	G	0.00196117	0.0116486	2.9e-09
rs754635	G	0.00205317	0.013669	2.8e-11
rs75581912	A	0.00203302	0.0174696	8.5e-18
rs757608	G	0.00138938	-0.0149708	4.5e-27
rs757833	A	0.00139098	0.00782963	1.8e-08
rs76067562	T	0.00222418	0.0151085	1.1e-11
rs7612882	A	0.00131175	0.0077833	3e-09
rs7613368	C	0.00149038	-0.00950964	1.8e-10
rs7619139	A	0.00132766	0.012547	3.4e-21
rs76307059	G	0.0031089	-0.0189808	1e-09
rs76513770	C	0.00195558	-0.0167707	9.8e-18
rs7671110	T	0.00178431	-0.0299418	3.4e-63
rs76798800	T	0.00147464	0.0225403	9.6e-53
rs7683836	A	0.00131654	-0.00779994	3.1e-09
rs77093479	G	0.00177546	-0.0100463	1.5e-08
rs77165542	T	0.00355942	-0.0635239	3.1e-71
rs7731023	G	0.00131768	0.00810515	7.7e-10
rs7740107	A	0.00147683	-0.0291498	1e-86
rs7755185	G	0.00140815	0.00868653	6.9e-10
rs7780752	C	0.00135774	0.0128797	2.4e-21
rs77848106	A	0.00143642	-0.00987566	6.2e-12
rs78149371	G	0.00271052	-0.0151751	2.2e-08
rs7815955	T	0.00162379	-0.0147932	8.2e-20
rs78287937	G	0.00228385	0.0131568	8.4e-09
rs7842996	A	0.00145182	0.0186829	6.8e-38
rs7912286	G	0.00134708	-0.0092244	7.5e-12
rs7927350	A	0.00130964	-0.0101127	1.1e-14
rs7933085	G	0.00131383	0.00797215	1.3e-09
rs7952436	T	0.00238076	-0.0345868	8.1e-48
rs7969505	C	0.00206669	-0.0132618	1.4e-10
rs7994783	G	0.00142621	-0.00858967	1.7e-09
rs7994814	T	0.00134369	0.0104409	7.8e-15
rs8002779	A	0.0013327	-0.00737812	3.1e-08
rs8006178	C	0.0015611	0.00874849	2.1e-08
rs8024244	A	0.00150675	0.00950365	2.8e-10
rs8034033	A	0.00144482	-0.0118175	2.9e-16
rs8036643	C	0.00137141	-0.0104914	2e-14
rs8042545	A	0.00152948	0.013134	8.9e-18
rs8059189	A	0.00136667	-0.0106607	6.2e-15
rs8064547	A	0.00130938	0.00884738	1.4e-11
rs8070437	T	0.0014454	0.0133214	3.1e-20
rs8074074	T	0.00152441	0.0097164	1.8e-10
rs822551	G	0.0016874	0.0126374	6.9e-14
rs822688	T	0.00201998	0.0147716	2.6e-13
rs823118	T	0.00130594	-0.0133508	1.6e-24
rs836511	G	0.00163348	0.0114237	2.7e-12
rs843374	T	0.00132459	-0.0111296	4.4e-17
rs867529	C	0.00144774	0.00970483	2e-11
rs894360	C	0.0013604	-0.0190783	1.1e-44
rs9291926	G	0.00130775	-0.0125229	1e-21
rs9327336	C	0.00137301	0.00904042	4.6e-11
rs9350850	C	0.00240669	0.0224574	1e-20
rs9388498	T	0.00171876	0.016894	8.4e-23
rs9512696	G	0.00138479	0.0104883	3.6e-14
rs9540493	G	0.00132089	-0.00971894	1.9e-13
rs9634212	A	0.0015796	0.0231416	1.3e-48
rs968821	C	0.00137881	-0.0119369	4.8e-18
rs9788443	C	0.00306763	0.0193132	3.1e-10
rs9800418	C	0.00152376	0.00899503	3.6e-09
rs9951619	G	0.00155862	0.0131778	2.8e-17
rs9960619	T	0.00137783	0.00924746	1.9e-11
rs9985795	C	0.00130846	-0.00771579	3.7e-09
